# Supplementary material for: Comparative Transcriptome Analysis of Short Fiber Mutants Ligon-Lintless 1 And 2 Reveals Common Mechanisms Pertinent to Fiber Elongation in Cotton (Gossypium hirsutum L.)
Source: PLoS One. 2014 Apr 18;9(4):e95554. doi: 10.1371/journal.pone.0095554 (PMC3991655; doi:10.1371/journal.pone.0095554)
Supplement: Table S1 — Primer sequences used for RT-qPCR. (XLSX) [file pone.0095554.s001.xlsx]

## Sheet: Table S1
Table S1. Primer sequences used for RT-qPCR.
Probe Set ID	Forward primer sequence 5'-3'	Reverse primer sequence 5'-3'
Ghi.581.1.S1_at	ATGGGTATGCTTCCCTTTGT	CAGCTGCTGTCATTCAGTTTC
GhiAffx.39795.1.S1_at	GTCCAACCAAGCAACGAAATG	CAGTGCCTCTTTCAGCTCTT
Ghi.68.1.A1_s_at	GCCAATACACCTACTTCCTTCA	TGGGAGCAAAGACGGTAAAG
Ghi.5444.1.S1_at	TTACACCTACCACACCTTCATC	CCCACCATGATTGCCAAATAC
GhiAffx.51155.1.S1_s_at	GTTAGCTCCCTTGCCAATATGA	AAGGCTCTTAGCAGGGTTTATG
GhiAffx.43008.1.S1_at	CAACAACAACAAGCATCAAAGC	GACGTAGACGGTATGGAGATTG
Ghi.395.1.S1_s_at	GAATATGGGTGTACGTGGTAGG	GAGGAGGAATGTGGAGAGATTG
Ghi.10640.1.S1_s_at	GATTGATCTCGGGACGACATAC	TCGGTGAAAGCAACGTAAGA
GhiAffx.11032.1.S1_at	CAGCAGGATGCACAAGTAGA	GGAACATGGAGGAAACCATAGA
GhiAffx.5687.1.S1_at	GCATCCCAGGTAATTCAGTCTTA	CCACGTCCGCTGAATAGAAA
Ghi.8364.1.A1_at	CTGTTACCGGATGCTACAGAC	ACCAGGTCACCCTTGTTTATT
Gra.3079.2.A1_s_at	ACTCAGCCACCAAGGAAAC	GATTGCGCCTACAACCAAATC
Ghi.7449.1.S1_at	CACTTTCAAGCTCAGGAGACA	GGGATACTTGACTCGGTTCATC
Ghi.5464.1.A1_at	CGGGCTTGAACGGTCTAAT	GCTGTTCATCGTCAGCTCATA
18S rRNA	CGTCCCTGCCCTTTGTACA	AACACTTCACCGGACCATTCA
ubiquitin-conjugating protein	CGGAAAGAGGTGAAGATGTCAAC	GGATCTTGCTGCAACCTCTTAAA
α-tubulin 4	GATCTCGCTGCCCTGGAA	ACCAGACTCAGCGCCAACTT
