# Supplementary material for: Comparative Transcriptome Analysis of Short Fiber Mutants Ligon-Lintless 1 And 2 Reveals Common Mechanisms Pertinent to Fiber Elongation in Cotton (Gossypium hirsutum L.)
Source: PLoS One. 2014 Apr 18;9(4):e95554. doi: 10.1371/journal.pone.0095554 (PMC3991655; doi:10.1371/journal.pone.0095554)
Supplement: Table S2 — Complete results of gene ontology analysis. (XLSX) [file pone.0095554.s002.xlsx]

## Sheet: Table S2
Table S2. Complete results of gene ontology analysis
Probes upregulated in field in wild type
Biological Process
	nucleosome assembly	GO:0006334
	flavonoid biosynthetic process	GO:0009813
	response to heat	GO:0009408
Molecular Function
	RNA-directed DNA polymerase activity	GO:0003964
	ammonia ligase activity	GO:0016211
	heme binding	GO:0020037
Probes upregulated in field in Li2
Biological Process
	regulation of trichoblast fate specification	GO:0010061
	mitochondrial electron transport, NADH to ubiquinone	GO:0006120
	cell wall macromolecule catabolic process	GO:0016998
	proton transport	GO:0015992
	response to reactive oxygen species	GO:0000302
	defense response	GO:0006952
	response to biotic stimulus	GO:0009607
Molecular Function
	RNA-directed DNA polymerase activity	GO:0003964
	NADH dehydrogenase (ubiquinone) activity	GO:0008137
	chitinase activity	GO:0004568
Probes downregulated in field in Li2
Biological process
	nucleosome assembly	GO:0006334
	DNA replication initiation	GO:0006270
	lipid transport	GO:0006869
	cellular nitrogen compound metabolic process	GO:0034641
Molecular Function
	iron ion binding	GO:0005506
	DNA binding	GO:0003677
